# Supplementary material for: Efficacy analysis of disitamab vedotin (RC-48) in the treatment of HER2-low metastatic breast cancer: a case report
Source: Front Oncol. 2026 May 4;16:1652716. doi: 10.3389/fonc.2026.1652716 (PMC13180562; doi:10.3389/fonc.2026.1652716)
Supplement: Supplementary file 3 [file Table2.xlsx]

## Sheet: Sheet1
	CEA（ng/mL）	CA125（ng/mL）	CA153（ng/mL）			ALT（U/L）	AST（U/L）
2021.12.30	8.6	197	45.6		2021.12.30	20	52
2022.01.26	12.6	305	42.3		2022.01.26	19	112
2022.03.02	15.9	194	46.9		2022.03.02	18	34
2022.03.16	20.6	230	40.9		2022.03.16	11	34
2022.03.31	26.5	209	46.5		2022.03.31	13	41
2022.04.18	23.6	130	33.4		2022.04.18	11	40
2022.05.19	19	61.1	24.5		2022.05.19	11	35
Reference normal range	0-5.2	0-35.0	0-25.0		Reference normal range	1-49	1-49
